# Supplementary material for: On the Energy Contributions Driving Pyridine Adsorption on Silver and Gold Nanoparticles
Source: Nanomaterials (Basel). 2025 Nov 13;15(22):1720. doi: 10.3390/nano15221720 (PMC12655558; doi:10.3390/nano15221720)
Supplement: Supplementary file 1 [file nanomaterials-15-01720-s001.zip]

Archive with 1 entries (1 files):
- nanomaterials-3979329-supplementary.pdf
